# Supplementary material for: Quantum Computing in a Diagnostic-First Quantum Residual Boosting Framework for Clinical Survival Analysis in Oncology and Cardiology
Source: J Clin Med. 2026 Jul 9;15(14):5387. doi: 10.3390/jcm15145387 (PMC13411548; doi:10.3390/jcm15145387)
Supplement: Supplementary file 1 [file jcm-15-05387-s001.zip]

Archive with 1 entries (1 files):
- jcm-4338978-supplementary.pdf
